# Supplementary material for: Proton pencil minibeam irradiation of an in-vivo mouse ear model spares healthy tissue dependent on beam size
Source: PLoS One. 2019 Nov 25;14(11):e0224873. doi: 10.1371/journal.pone.0224873 (PMC6876838; doi:10.1371/journal.pone.0224873)
Supplement: S1 Data — Every measurement was repeated thrice and the scoring was performed under four eyes principle. (XLSX) [file pone.0224873.s001.xlsx]

## Sheet: 95 µm
Mouse: 1	cage:	1	# lines:	1		anesthesia:				irradiated:		2016-01-23 21:31:00				Mouse: 8	cage:	2	# lines:	3		anesthesia:				irradiated:		2016-01-24 02:11:00				Mouse: 15	cage:	3	# lines:	5		anesthesia:				irradiated:		2016-01-24 05:25:00				Mouse: 22	cage:
Date	Right Ear Thickness [µm]	Right Mean [µm]	SEM [µm]	Left Ear Thickness [µm]	Left Mean [µm]	SEM [µm]	Erythema	Desquamation inside (crust size)	Desquamation outside (crust size)	Ear mor-phology changes	Hair loss	Pain during meas.	Other ear conditions	General condition	Remarks	Date	Right Ear Thickness [µm]	Right Mean [µm]	SEM [µm]	Left Ear Thickness [µm]	Left Mean [µm]	SEM [µm]	Erythema	Desquamation inside (crust size)	Desquamation outside (crust size)	Ear mor-phology changes	Hair loss	Pain during meas.	Other ear conditions	General condition	Remarks	Date	Right Ear Thickness [µm]	Right Mean [µm]	SEM [µm]	Left Ear Thickness [µm]	Left Mean [µm]	SEM [µm]	Erythema	Desquamation inside (crust size)	Desquamation outside (crust size)	Ear mor-phology changes	Hair loss	Pain during meas.	Other ear conditions	General condition	Remarks	Date	Right Ear Thickness [µm]
2016-01-19 18:33:00	215	213.333	1.66667	225	221.667	1.66667	no	no	no	no	no	no	no	normal		2016-01-19 18:14:00	230	228.333	1.66667	220	221.667	1.66667	no	no	no	no	no	no	no	normal		2016-01-19 17:54:00	225	221.667	3.33333	230	226.667	3.33333	no	no	no	no	no	no	no	normal		2016-01-19 19:07:00	215
	215			220													230			225													225			230													210
	210			220													225			220													215			220													220
2016-01-28 15:50:00	250	255	2.88675	220	225	2.88675	no	no	no	no	no	no	no	normal		2016-01-28 15:03:00	230	235	2.88675	220	216.667	1.66667	no	no	no	no	no	no	no	normal		2016-01-28 14:25:00	225	225	2.88675	225	225	5.7735	no	no	no	no	no	no	no	normal		2016-01-28 15:18:00	245
	255			225													235			215													230			235													240
	260			230													240			215													220			215													240
2016-02-02 14:26:00	235	233.333	1.66667	210	210	0	no	no	no	no	no	no	no	normal		2016-02-02 16:19:00	225	221.667	1.66667	205	205	0	no	no	no	no	no	no	no	normal		2016-02-02 14:10:00	230	228.333	1.66667	220	216.667	3.33333	no	no	no	no	no	no	no	normal		2016-02-02 16:35:00	230
	235			210													220			205													230			220													235
	230			210													220			205													225			210													235
2016-02-05 10:27:00	250	255	2.88675	225	233.333	4.40959	no	no	no	no	no	no	no	normal		2016-02-05 11:32:00	245	255	7.63763	225	216.667	4.40959	no	no	no	no	no	no	no	normal		2016-02-05 10:44:00	220	221.667	1.66667	225	220	2.88675	no	no	no	no	no	no	no	normal		2016-02-05 10:58:00	250
	255			235													250			215													220			220													250
	260			240													270			210													225			215													255
2016-02-08 14:38:00	240	235	2.88675	215	216.667	1.66667	no	no	no	no	no	no	no	normal		2016-02-08 17:38:00	235	231.667	1.66667	200	201.667	1.66667	no	no	no	no	no	no	no	normal		2016-02-08 16:45:00	215	210	2.88675	210	211.667	1.66667	no	no	no	no	no	no	no	normal		2016-02-08 15:28:00	255
	235			215													230			200													210			210													250
	230			220													230			205													205			215													250
2016-02-10 13:46:00	205	211.667	4.40959	245	241.667	1.66667	no	no	no	no	no	no	no	normal		2016-02-10 14:07:00	240	241.667	1.66667	215	215	0	no	no	no	no	no	no	no	normal		2016-02-10 14:23:00	230	235	2.88675	220	218.333	1.66667	no	no	no	no	no	no	no	normal		2016-02-10 14:53:00	235
	210			240													240			215													235			220													235
	220			240													245			215													240			215													235
2016-02-12 10:50:00	230	226.667	1.66667	215	220	2.88675	mild	no	no	no	no	no	no	normal		2016-02-12 11:18:00	230	236.667	4.40959	220	220	0	no	no	no	no	no	no	no	normal		2016-02-12 11:30:00	230	228.333	1.66667	215	220	2.88675	no	no	no	no	no	no	no	normal		2016-02-12 11:54:00	245
	225			220													235			220													230			220													245
	225			225													245			220													225			225													245
2016-02-14 12:49:00	240	245	2.88675	230	228.333	1.66667	no	no	no	no	no	no	no	normal		2016-02-14 12:35:00	225	230	2.88675	225	226.667	1.66667	no	no	no	no	no	no	no	normal		2016-02-14 12:21:00	220	223.333	1.66667	205	206.667	1.66667	no	no	no	no	no	no	no	normal		2016-02-14 11:54:00	220
	245			230													230			225													225			205													225
	250			225													235			230													225			210													220
2016-02-15 15:59:00	245	243.333	1.66667	230	226.667	1.66667	no	no	no	no	no	no	no	normal		2016-02-15 15:47:00	255	250	2.88675	240	235	2.88675	no	no	no	no	no	no	no	normal		2016-02-15 15:37:00	220	218.333	1.66667	220	218.333	1.66667	no	no	no	no	no	no	no	normal		2016-02-15 15:16:00	235
	245			225													250			235													220			220													230
	240			225													245			230													215			215													225
2016-02-16 14:54:00	225	223.333	1.66667	225	226.667	4.40959	no	no	no	no	no	no	no	normal		2016-02-16 15:06:00	240	240	0	220	221.667	1.66667	no	no	no	no	no	no	no	normal		2016-02-16 15:18:00	235	228.333	3.33333	225	226.667	1.66667	no	no	no	no	no	no	no	normal		2016-02-16 15:42:00	235
	225			235													240			220													225			225													230
	220			220													240			225													225			230													230
2016-02-17 12:18:00	235	231.667	1.66667	230	231.667	1.66667	no	no	no	no	no	no	no	normal		2016-02-17 12:11:00	225	226.667	1.66667	215	213.333	1.66667	no	no	no	no	no	no	no	normal		2016-02-17 12:03:00	225	226.667	1.66667	225	223.333	4.40959	no	no	no	no	no	no	no	normal		2016-02-17 11:47:00	260
	230			230													230			215													225			215													255
	230			235													225			210													230			230													250
2016-02-18 14:05:00	280	280	0	220	211.667	4.40959	no	no	no	no	no	no	no	normal		2016-02-18 13:56:00	235	231.667	1.66667	215	215	0	no	no	no	no	no	no	no	normal		2016-02-18 13:44:00	225	223.333	1.66667	225	226.667	1.66667	no	no	no	no	no	no	no	normal		2016-02-18 13:27:00	225
	280			210													230			215													220			230													225
	280			205													230			215													225			225													230
2016-02-19 15:34:00	230	231.667	1.66667	215	221.667	4.40959	no	no	no	no	no	no	no	normal		2016-02-19 15:47:00	220	221.667	1.66667	225	226.667	1.66667	no	no	no	no	no	no	no	normal		2016-02-19 16:06:00	220	225	5	225	221.667	1.66667	no	no	no	no	no	no	no	normal		2016-02-19 16:39:00	215
	230			220													220			225													220			220													220
	235			230													225			230													235			220													225
2016-02-20 15:09:00	230	230	2.88675	215	216.667	1.66667	no	no	no	no	no	no	no	normal		2016-02-20 15:20:00	215	221.667	4.40959	235	235	0	no	no	no	no	no	no	no	normal		2016-02-20 15:32:00	220	220	0	215	216.667	1.66667	no	no	no	no	no	no	no	normal		2016-02-20 15:58:00	230
	235			220													220			235													220			215													235
	225			215													230			235													220			220													235
2016-02-21 11:27:00	220	225	2.88675	220	220	0	no	no	no	no	no	no	no	normal		2016-02-21 11:18:00	215	220	5	220	220	0	no	no	no	no	no	no	no	normal		2016-02-21 11:08:00	215	220	2.88675	220	226.667	3.33333	no	no	no	no	no	no	no	normal		2016-02-21 10:40:00	220
	225			220													215			220													220			230													225
	230			220													230			220													225			230													225
2016-02-22 11:25:00	235	236.667	1.66667	210	210	0	no	no	no	no	no	no	no	normal		2016-02-22 11:16:00	215	215	2.88675	220	216.667	1.66667	no	no	no	no	no	no	no	normal		2016-02-22 11:06:00	215	218.333	1.66667	220	216.667	1.66667	no	no	no	no	no	no	no	normal		2016-02-22 10:48:00	220
	235			210													210			215													220			215													225
	240			210													220			215													220			215													230
2016-02-23 11:26:00	220	220	0	215	220	2.88675	no	no	no	no	no	no	no	normal		2016-02-23 11:15:00	215	220	5	205	211.667	4.40959	no	no	no	no	no	no	no	normal		2016-02-23 11:03:00	220	220	0	215	216.667	1.66667	no	no	no	no	no	no	no	normal		2016-02-23 10:41:00	230
	220			220													215			210													220			215													220
	220			225													230			220													220			220													220
2016-02-24 09:26:00	240	236.667	1.66667	220	220	0	no	no	no	no	no	no	no	normal		2016-02-24 09:35:00	220	223.333	1.66667	210	210	0	no	no	no	no	no	no	no	normal		2016-02-24 09:49:00	205	208.333	1.66667	215	211.667	1.66667	no	no	no	no	no	no	no	normal		2016-02-24 10:09:00	225
	235			220													225			210													210			210													225
	235			220													225			210													210			210													230
2016-02-26 11:11:00	215	220	2.88675	205	210	2.88675	no	no	no	no	no	no	no	normal		2016-02-26 11:02:00	230	230	0	225	233.333	4.40959	no	no	no	no	no	no	no	normal		2016-02-26 10:53:00	220	218.333	1.66667	215	218.333	3.33333	no	no	no	no	no	no	no	normal		2016-02-26 10:39:00	220
	220			210													230			235													220			215													225
	225			215													230			240													215			225													240
2016-02-28 11:23:00	220	218.333	1.66667	210	211.667	1.66667	no	no	no	no	no	no	no	normal		2016-02-28 11:34:00	215	220	2.88675	215	213.333	1.66667	no	no	no	no	no	no	no	normal		2016-02-28 11:45:00	210	211.667	1.66667	210	213.333	1.66667	no	no	no	no	no	no	no	normal		2016-02-28 11:57:00	220
	220			210													220			215													215			215													220
	215			215													225			210													210			215													235
2016-03-01 10:38:00	215	216.667	1.66667	215	213.333	1.66667	no	no	no	no	no	no	no	normal		2016-03-01 10:30:00	210	216.667	4.40959	205	211.667	6.66667	no	no	no	no	no	no	no	normal		2016-03-01 10:22:00	210	211.667	1.66667	220	216.667	1.66667	no	no	no	no	no	no	no	normal		2016-03-01 10:06:00	230
	215			215													215			205													210			215													230
	220			210													225			225													215			215													225
2016-03-03 15:55:00	210	213.333	1.66667	205	211.667	3.33333	no	no	no	no	no	no	no	normal		2016-03-03 16:03:00	215	218.333	1.66667	205	205	0	no	no	no	no	no	no	no	normal		2016-03-03 16:12:00	205	206.667	1.66667	205	205	0	no	no	no	no	no	no	no	normal		2016-03-03 16:33:00	225
	215			215													220			205													205			205													225
	215			215													220			205													210			205													215
2016-03-07 11:47:00	205	208.333	1.66667	205	208.333	3.33333	no	no	no	no	no	no	no	normal		2016-03-07 11:40:00	210	211.667	1.66667	200	205	2.88675	no	no	no	no	no	no	no	normal		2016-03-07 11:32:00	205	203.333	1.66667	210	211.667	1.66667	no	no	no	no	no	no	no	normal		2016-03-07 11:18:00	205
	210			205													210			205													205			210													205
	210			215													215			210													200			215													210
2016-03-11 12:56:00	200	200	0	220	221.667	1.66667	no	no	no	no	no	no	no	normal		2016-03-11 12:49:00	205	203.333	1.66667	200	205	2.88675	no	no	no	no	no	no	no	normal		2016-03-11 12:41:00	200	203.333	3.33333	205	210	2.88675	no	no	no	no	no	no	no	normal		2016-03-11 12:27:00	205
	200			220													205			205													200			210													215
	200			225													200			210													210			215													215
2016-03-18 11:10:00	205	205	0	200	203.333	3.33333	no	no	no	no	no	no	no	normal		2016-03-18 10:59:00	195	200	2.88675	200	201.667	1.66667	no	no	no	no	no	no	no	normal		2016-03-18 10:49:00	205	201.667	1.66667	200	205	2.88675	no	no	no	no	no	no	no	normal		2016-03-18 10:31:00	220
	205			200													200			200													200			205													220
	205			210													205			205													200			210													215
2016-03-23 10:48:00	205	205	0	205	205	0	no	no	no	no	no	no	no	normal		2016-03-23 10:41:00	200	203.333	1.66667	210	210	0	no	no	no	no	no	no	no	normal		2016-03-23 10:33:00	205	208.333	1.66667	195	196.667	1.66667	no	no	no	no	no	no	no	normal		2016-03-23 10:15:00	215
	205			205													205			210													210			195													215
	205			205													205			210													210			200													210
2016-04-01 08:13:00	210	216.667	3.33333	205	203.333	1.66667	no	no	no	no	no	no	no	normal		2016-04-01 08:21:00	205	203.333	1.66667	200	205	2.88675	no	no	no	no	no	no	no	normal		2016-04-01 08:29:00	200	196.667	1.66667	195	193.333	1.66667	no	no	no	no	no	no	no	normal		2016-04-01 08:43:00	205
	220			205													205			205													195			195													210
	220			200													200			210													195			190													210
2016-04-08 15:17:00	205	203.333	1.66667	210	206.667	3.33333	no	no	no	no	no	no	no	normal		2016-04-08 15:35:00	215	210	5	215	216.667	1.66667	no	no	no	no	no	no	no	normal		2016-04-08 15:41:00	220	213.333	3.33333	215	225	5	no	no	no	no	no	no	no	normal		2016-04-08 16:07:00	200
	205			210													215			215													210			230													200
	200			200													200			220													210			230													195
2016-04-15 10:55:00	210	210	0	205	203.333	1.66667	no	no	no	no	no	no	no	normal		2016-04-15 10:48:00	205	205	0	215	211.667	1.66667	no	no	no	no	no	no	no	normal		2016-04-15 10:41:00	210	206.667	1.66667	215	220	2.88675	no	no	no	no	no	no	no	normal		2016-04-15 10:27:00	205
	210			205													205			210													205			220													210
	210			200													205			210													205			225													215
2016-04-21 15:37:00	210	205	2.88675	205	198.333	3.33333	no	no	no	no	no	no	no	normal		2016-04-21 15:47:00	205	203.333	1.66667	225	220	5	no	no	no	no	no	no	no	normal		2016-04-21 15:56:00	225	215	5.7735	220	215	5	no	no	no	no	no	no	no	normal		2016-04-21 16:17:00	215
	205			195													205			225													215			220													215
	200			195													200			210													205			205													205
[truncated: 78 more columns]

## Sheet: 199 µm
Mouse: 2	cage:	1	# lines:	2		anesthesia:				irradiated:		2016-01-23 22:00:00				Mouse: 9	cage:	2	# lines:	4		anesthesia:				irradiated:		2016-01-24 02:44:00				Mouse: 16	cage:	4	# lines:	1		anesthesia:				irradiated:		2016-01-24 05:51:00				Mouse: 23	cage:
Date	Right Ear Thickness [µm]	Right Mean [µm]	SEM [µm]	Left Ear Thickness [µm]	Left Mean [µm]	SEM [µm]	Erythema	Desquamation inside (crust size)	Desquamation outside (crust size)	Ear mor-phology changes	Hair loss	Pain during meas.	Other ear conditions	General condition	Remarks	Date	Right Ear Thickness [µm]	Right Mean [µm]	SEM [µm]	Left Ear Thickness [µm]	Left Mean [µm]	SEM [µm]	Erythema	Desquamation inside (crust size)	Desquamation outside (crust size)	Ear mor-phology changes	Hair loss	Pain during meas.	Other ear conditions	General condition	Remarks	Date	Right Ear Thickness [µm]	Right Mean [µm]	SEM [µm]	Left Ear Thickness [µm]	Left Mean [µm]	SEM [µm]	Erythema	Desquamation inside (crust size)	Desquamation outside (crust size)	Ear mor-phology changes	Hair loss	Pain during meas.	Other ear conditions	General condition	Remarks	Date	Right Ear Thickness [µm]
2016-01-19 18:33:00	225	221.667	1.66667	230	228.333	1.66667	no	no	no	no	no	no	no	normal		2016-01-19 18:14:00	220	221.667	1.66667	215	215	0	no	no	no	no	no	no	no	normal		2016-01-19 18:51:00	215	213.333	1.66667	210	215	2.88675	no	no	no	no	no	no	no	normal		2016-01-19 19:07:00	225
	220			225													220			215													215			215													220
	220			230													225			215													210			220													220
2016-01-28 15:50:00	265	273.333	4.40959	210	211.667	1.66667	no	no	no	no	no	no	no	normal		2016-01-28 15:03:00	230	235	2.88675	220	216.667	1.66667	no	no	no	no	no	no	no	normal		2016-01-28 16:59:00	285	280	2.88675	215	213.333	1.66667	no	no	no	no	no	no	no	normal		2016-01-28 15:18:00	265
	275			210													235			215													280			215													255
	280			215													240			215													275			210													265
2016-02-02 14:26:00	300	308.333	4.40959	210	208.333	1.66667	mild	no	no	no	no	no	no	normal		2016-02-02 16:19:00	280	276.667	1.66667	215	215	0	no	no	no	no	no	no	no	normal		2016-02-02 15:34:00	255	261.667	3.33333	210	210	0	mild	no	no	no	no	no	no	normal		2016-02-02 16:35:00	260
	310			210													275			215													265			210													265
	315			205													275			215													265			210													270
2016-02-05 10:27:00	295	300	5	230	231.667	1.66667	mild	no	no	no	no	no	no	normal		2016-02-05 11:32:00	300	306.667	4.40959	205	206.667	1.66667	no	no	no	no	no	no	no	normal		2016-02-05 09:49:00	295	295	0	220	221.667	1.66667	mild	no	no	no	no	no	no	normal		2016-02-05 10:58:00	310
	295			230													305			205													295			225													310
	310			235													315			210													295			220													320
2016-02-08 14:38:00	300	301.667	1.66667	210	213.333	1.66667	no	no	no	no	no	no	no	normal		2016-02-08 17:38:00	315	321.667	4.40959	185	193.333	4.40959	mild	no	no	no	no	no	no	normal		2016-02-08 13:25:00	290	300	5	210	213.333	1.66667	no	no	no	no	no	no	no	normal		2016-02-08 15:28:00	310
	300			215													320			195													305			215													315
	305			215													330			200													305			215													320
2016-02-10 13:46:00	285	285	0	205	208.333	1.66667	mild	no	no	no	no	no	no	normal		2016-02-10 14:07:00	315	320	5	225	226.667	1.66667	mild	no	no	no	no	no	no	normal		2016-02-10 14:40:00	265	263.333	1.66667	225	228.333	1.66667	no	no	no	no	no	no	no	normal		2016-02-10 14:53:00	280
	285			210													315			225													260			230													285
	285			210													330			230													265			230													290
2016-02-12 10:50:00	270	271.667	1.66667	220	213.333	3.33333	mild	no	no	no	no	no	no	normal		2016-02-12 11:18:00	300	293.333	3.33333	215	218.333	1.66667	mild	no	no	no	no	no	no	normal		2016-02-12 11:41:00	265	270	2.88675	225	226.667	1.66667	no	no	no	no	no	no	no	normal		2016-02-12 11:54:00	275
	270			210													290			220													270			225													280
	275			210													290			220													275			230													280
2016-02-14 12:49:00	270	268.333	1.66667	210	213.333	3.33333	no	no	no	no	no	no	no	normal		2016-02-14 12:35:00	260	256.667	1.66667	225	218.333	3.33333	mild	no	dry	no	no	no	no	normal		2016-02-14 12:06:00	250	251.667	1.66667	210	215	2.88675	no	no	no	no	no	no	no	normal		2016-02-14 11:54:00	260
	270			210													255			215													250			215													265
	265			220													255			215													255			220													265
2016-02-15 15:59:00	270	268.333	1.66667	230	226.667	1.66667	no	no	no	no	no	no	no	normal		2016-02-15 15:47:00	280	283.333	1.66667	215	213.333	1.66667	mild	no	no	no	no	no	no	normal		2016-02-15 15:25:00	255	251.667	1.66667	220	221.667	1.66667	no	no	no	no	no	no	no	normal		2016-02-15 15:16:00	250
	270			225													285			215													250			220													250
	265			225													285			210													250			225													255
2016-02-16 14:54:00	255	253.333	1.66667	215	213.333	1.66667	no	no	no	no	no	no	no	normal		2016-02-16 15:06:00	305	300	2.88675	210	211.667	1.66667	no	no	no	no	no	no	no	normal		2016-02-16 15:33:00	250	248.333	1.66667	230	231.667	1.66667	no	no	no	no	no	no	no	normal		2016-02-16 15:42:00	250
	255			215													300			210													250			230													240
	250			210													295			215													245			235													245
2016-02-17 12:18:00	260	255	2.88675	210	210	0	no	no	no	no	no	no	no	normal		2016-02-17 12:11:00	250	250	2.88675	205	206.667	1.66667	no	no	no	no	no	no	no	normal		2016-02-17 11:55:00	285	276.667	4.40959	225	223.333	1.66667	no	no	no	no	no	no	no	normal		2016-02-17 11:47:00	265
	255			210													245			205													270			220													270
	250			210													255			210													275			225													260
2016-02-18 14:05:00	255	260	2.88675	235	231.667	1.66667	no	no	no	no	no	no	no	normal		2016-02-18 13:56:00	255	253.333	1.66667	220	213.333	3.33333	mild	no	no	no	no	no	no	normal		2016-02-18 13:34:00	285	278.333	3.33333	230	225	2.88675	no	no	no	no	no	no	no	normal		2016-02-18 13:27:00	255
	260			230													255			210													275			220													250
	265			230													250			210													275			225													245
2016-02-19 15:34:00	260	261.667	1.66667	230	235	2.88675	no	no	no	no	no	no	no	normal		2016-02-19 15:47:00	235	243.333	6.00925	195	205	5	mild	no	no	no	no	no	no	normal		2016-02-19 16:24:00	240	238.333	1.66667	225	226.667	1.66667	mild	no	no	no	no	no	no	normal		2016-02-19 16:39:00	240
	260			235													240			210													240			225													240
	265			240													255			210													235			230													245
2016-02-20 15:09:00	235	238.333	1.66667	205	208.333	3.33333	no	no	no	no	no	no	no	normal		2016-02-20 15:20:00	240	246.667	4.40959	220	218.333	1.66667	no	no	no	no	no	no	no	normal		2016-02-20 15:46:00	220	226.667	4.40959	220	221.667	1.66667	no	no	no	no	no	no	no	normal		2016-02-20 15:58:00	230
	240			205													245			220													225			220													235
	240			215													255			215													235			225													235
2016-02-21 11:27:00	250	253.333	3.33333	220	225	2.88675	no	no	no	no	no	no	no	normal		2016-02-21 11:18:00	235	240	2.88675	210	206.667	1.66667	no	no	no	no	no	no	no	normal		2016-02-21 10:58:00	250	248.333	1.66667	230	226.667	3.33333	no	no	no	no	no	no	no	normal		2016-02-21 10:40:00	235
	250			225													240			205													250			230													235
	260			230													245			205													245			220													255
2016-02-22 11:25:00	245	250	2.88675	215	218.333	1.66667	no	no	no	no	no	no	no	normal		2016-02-22 11:16:00	235	240	2.88675	215	220	5	mild	no	no	no	no	no	no	normal		2016-02-22 10:57:00	245	250	2.88675	230	233.333	1.66667	mild	no	no	no	no	no	no	normal		2016-02-22 10:48:00	245
	250			220													240			215													250			235													245
	255			220													245			230													255			235													255
2016-02-23 11:26:00	245	245	0	215	218.333	1.66667	no	no	no	no	no	no	no	normal		2016-02-23 11:15:00	245	245	0	220	220	0	mild	no	no	no	no	no	no	normal		2016-02-23 10:52:00	240	245	2.88675	210	220	5.7735	no	no	no	no	no	no	no	normal		2016-02-23 10:41:00	240
	245			220													245			220													245			220													245
	245			220													245			220													250			230													250
2016-02-24 09:26:00	220	220	0	215	215	0	no	no	no	no	no	no	no	normal		2016-02-24 09:35:00	220	226.667	3.33333	210	203.333	3.33333	mild	no	no	no	no	no	no	normal		2016-02-24 10:00:00	240	241.667	1.66667	215	213.333	1.66667	mild	no	no	no	no	no	no	normal		2016-02-24 10:09:00	235
	220			215													230			200													240			210													240
	220			215													230			200													245			215													245
2016-02-26 11:11:00	240	241.667	1.66667	215	213.333	1.66667	no	no	no	no	no	no	no	normal		2016-02-26 11:02:00	210	215	2.88675	225	225	0	mild	no	no	no	no	no	no	normal		2016-02-26 10:46:00	230	235	2.88675	205	213.333	6.00925	no	no	no	no	no	no	no	normal		2016-02-26 10:39:00	225
	240			215													215			225													235			210													235
	245			210													220			225													240			225													235
2016-02-28 11:23:00	240	233.333	3.33333	215	220	2.88675	no	no	no	no	no	no	no	normal		2016-02-28 11:34:00	245	238.333	3.33333	215	213.333	1.66667	mild	no	no	no	no	no	no	normal		2016-02-28 11:57:00	225	230	2.88675	215	216.667	1.66667	no	no	no	no	no	no	no	normal		2016-02-28 11:57:00	225
	230			225													235			215													230			220													225
	230			220													235			210													235			215													235
2016-03-01 10:38:00	225	228.333	1.66667	220	225	5	no	no	no	no	no	no	no	normal		2016-03-01 10:30:00	230	238.333	4.40959	215	211.667	1.66667	mild	no	no	no	no	no	no	normal		2016-03-01 10:15:00	230	233.333	1.66667	220	216.667	1.66667	no	no	no	no	no	no	no	normal		2016-03-01 10:06:00	235
	230			220													240			210													235			215													240
	230			235													245			210													235			215													240
2016-03-03 15:55:00	215	221.667	4.40959	205	211.667	4.40959	no	no	no	no	no	no	no	normal		2016-03-03 16:03:00	215	221.667	4.40959	195	196.667	1.66667	no	no	no	no	no	no	no	normal		2016-03-03 16:23:00	235	230	5	205	210	2.88675	no	no	no	no	no	no	no	normal		2016-03-03 16:33:00	215
	220			210													220			195													235			210													220
	230			220													230			200													220			215													225
2016-03-07 11:47:00	225	233.333	4.40959	225	221.667	3.33333	no	no	no	no	no	no	no	normal		2016-03-07 11:40:00	215	223.333	4.40959	215	216.667	1.66667	no	no	no	no	no	no	no	normal		2016-03-07 11:26:00	225	223.333	1.66667	215	216.667	1.66667	no	no	no	no	no	no	no	normal		2016-03-07 11:18:00	220
	235			225													225			215													225			215													225
	240			215													230			220													220			220													230
2016-03-11 12:56:00	210	216.667	4.40959	215	215	0	no	no	no	no	no	no	no	normal		2016-03-11 12:49:00	215	220	2.88675	215	216.667	1.66667	no	no	no	no	no	no	no	normal		2016-03-11 12:34:00	215	221.667	4.40959	215	213.333	1.66667	no	no	no	no	no	no	no	normal		2016-03-11 12:27:00	215
	215			215													220			215													220			215													220
	225			215													225			220													230			210													220
2016-03-18 11:10:00	210	206.667	1.66667	205	206.667	1.66667	no	no	no	no	no	no	no	normal		2016-03-18 10:59:00	220	218.333	1.66667	210	215	2.88675	no	no	no	no	no	no	no	normal		2016-03-18 10:38:00	305	318.333	7.26483	245	251.667	4.40959	mild	no	no	no	no	no	no	normal		2016-03-18 10:31:00	220
	205			205													220			215													320			250													225
	205			210													215			220													330			260													230
2016-03-23 10:48:00	215	215	0	205	206.667	1.66667	no	no	no	no	no	no	no	normal		2016-03-23 10:41:00	215	211.667	1.66667	215	215	0	no	no	no	no	no	no	no	normal		2016-03-23 10:23:00	265	265	0	235	233.333	1.66667	no	no	no	no	no	no	no	normal		2016-03-23 10:15:00	225
	215			205													210			215													265			235													225
	215			210													210			215													265			230													220
2016-04-01 08:13:00	225	220	2.88675	210	208.333	1.66667	no	no	no	no	no	no	no	normal		2016-04-01 08:21:00	225	220	2.88675	205	206.667	1.66667	no	no	no	no	no	no	no	normal		2016-04-01 08:36:00	260	251.667	4.40959	225	225	0	no	no	no	no	no	no	no	normal		2016-04-01 08:43:00	215
	220			210													220			205													250			225													220
	215			205													215			210													245			225													225
2016-04-08 15:17:00	220	221.667	1.66667	210	210	0	no	no	no	no	no	no	no	normal		2016-04-08 15:35:00	225	220	2.88675	220	218.333	1.66667	no	no	no	no	no	no	no	normal		2016-04-08 16:01:00	240	248.333	4.40959	225	223.333	1.66667	no	no	no	no	no	no	no	normal		2016-04-08 16:07:00	220
	225			210													220			220													250			225													220
	220			210													215			215													255			220													220
2016-04-15 10:55:00	215	223.333	4.40959	215	215	0	no	no	no	no	no	no	no	normal		2016-04-15 10:48:00	215	220	2.88675	215	218.333	3.33333	no	no	no	no	no	no	no	normal		2016-04-15 10:33:00	240	240	0	230	225	2.88675	no	no	no	no	no	no	no	normal		2016-04-15 10:27:00	220
	225			215													220			215													240			225													235
	230			215													225			225													240			220													220
2016-04-21 15:37:00	210	210	0	215	205	5	no	no	no	no	no	no	no	normal		2016-04-21 15:47:00	220	216.667	1.66667	215	220	2.88675	no	no	no	no	no	no	no	normal		2016-04-21 16:10:00	240	238.333	1.66667	235	228.333	3.33333	no	no	no	no	no	no	no	normal		2016-04-21 16:17:00	225
	210			200													215			220													240			225													225
	210			200													215			225													235			225													230
[truncated: 78 more columns]

## Sheet: 306 µm
Mouse: 3	cage:	1	# lines:	3		anesthesia:				irradiated:		2016-01-23 22:43:00				Mouse: 10	cage:	2	# lines:	5		anesthesia:				irradiated:		2016-01-24 03:20:00				Mouse: 17	cage:	4	# lines:	2		anesthesia:				irradiated:		2016-01-24 06:18:00				Mouse: 24	cage:
Date	Right Ear Thickness [µm]	Right Mean [µm]	SEM [µm]	Left Ear Thickness [µm]	Left Mean [µm]	SEM [µm]	Erythema	Desquamation inside (crust size)	Desquamation outside (crust size)	Ear mor-phology changes	Hair loss	Pain during meas.	Other ear conditions	General condition	Remarks	Date	Right Ear Thickness [µm]	Right Mean [µm]	SEM [µm]	Left Ear Thickness [µm]	Left Mean [µm]	SEM [µm]	Erythema	Desquamation inside (crust size)	Desquamation outside (crust size)	Ear mor-phology changes	Hair loss	Pain during meas.	Other ear conditions	General condition	Remarks	Date	Right Ear Thickness [µm]	Right Mean [µm]	SEM [µm]	Left Ear Thickness [µm]	Left Mean [µm]	SEM [µm]	Erythema	Desquamation inside (crust size)	Desquamation outside (crust size)	Ear mor-phology changes	Hair loss	Pain during meas.	Other ear conditions	General condition	Remarks	Date	Right Ear Thickness [µm]
2016-01-19 18:33:00	220	216.667	3.33333	220	218.333	1.66667	no	no	no	no	no	no	no	normal		2016-01-19 18:14:00	220	218.333	1.66667	210	208.333	1.66667	no	no	no	no	no	no	no	normal		2016-01-19 18:51:00	215	220	2.88675	205	210	2.88675	no	no	no	no	no	no	no	normal		2016-01-19 19:07:00	225
	220			220													220			210													220			210													215
	210			215													215			205													225			215													210
2016-01-28 15:50:00	245	241.667	1.66667	220	216.667	1.66667	no	no	no	no	no	no	no	normal		2016-01-28 15:03:00	240	243.333	3.33333	215	221.667	3.33333	no	no	no	no	no	no	no	normal		2016-01-28 16:59:00	230	231.667	1.66667	215	216.667	1.66667	no	no	no	no	no	no	no	normal		2016-01-28 15:18:00	230
	240			215													240			225													230			220													240
	240			215													250			225													235			215													240
2016-02-02 14:26:00	275	281.667	4.40959	210	210	0	no	no	no	no	no	no	no	normal		2016-02-02 16:19:00	290	306.667	8.81917	210	210	0	mild	no	no	no	no	no	no	normal		2016-02-02 15:34:00	235	241.667	4.40959	210	221.667	7.26483	no	no	no	no	no	no	no	normal		2016-02-02 16:35:00	260
	280			210													310			210													240			220													265
	290			210													320			210													250			235													265
2016-02-05 10:27:00	295	285	5	220	220	0	no	no	no	no	no	no	no	normal		2016-02-05 11:32:00	360	373.333	7.26483	225	225	0	mild	no	no	no	no	no	no	normal		2016-02-05 09:49:00	290	300	5.7735	215	213.333	1.66667	mild	no	no	no	no	no	no	normal		2016-02-05 10:58:00	325
	280			220													375			225													300			215													330
	280			220													385			225													310			210													340
2016-02-08 14:38:00	290	300	5.7735	215	215	0	mild	no	no	no	no	no	no	normal		2016-02-08 17:38:00	390	400	5.7735	200	205	2.88675	mild	no	no	no	no	no	no	normal		2016-02-08 13:25:00	390	400	5.7735	220	218.333	1.66667	mild	no	no	no	no	no	no	normal		2016-02-08 15:28:00	350
	300			215													400			205													400			215													350
	310			215													410			210													410			220													355
2016-02-10 13:46:00	315	320	5	220	218.333	1.66667	mild	no	no	no	no	no	no	normal		2016-02-10 14:07:00	425	431.667	4.40959	215	221.667	4.40959	mild	no	dry	no	no	no	no	normal		2016-02-10 14:40:00	395	403.333	4.40959	225	221.667	1.66667	mild	no	no	no	no	no	no	normal		2016-02-10 14:53:00	360
	315			215													430			220													405			220													365
	330			220													440			230													410			220													375
2016-02-12 10:50:00	285	290	2.88675	225	226.667	1.66667	mild	no	no	no	no	no	no	normal		2016-02-12 11:18:00	370	368.333	1.66667	200	200	0	mild	no	no	no	no	no	no	normal		2016-02-12 11:41:00	350	351.667	1.66667	225	228.333	1.66667	mild	no	no	no	no	no	no	normal		2016-02-12 11:54:00	365
	290			225													370			200													350			230													370
	295			230													365			200													355			230													375
2016-02-14 12:49:00	275	276.667	1.66667	220	218.333	1.66667	mild	no	no	no	no	no	no	normal		2016-02-14 12:35:00	315	313.333	1.66667	210	211.667	1.66667	mild	no	dry	no	no	no	no	normal		2016-02-14 12:06:00	395	333.333	30.8671	220	225	2.88675	mild	no	no	no	no	no	no	normal		2016-02-14 11:54:00	315
	275			220													315			210													300			225													320
	280			215													310			215													305			230													325
2016-02-15 15:59:00	280	273.333	3.33333	220	220	0	no	no	no	no	no	no	no	normal		2016-02-15 15:47:00	310	305	2.88675	225	225	2.88675	mild	no	no	no	no	no	no	normal		2016-02-15 15:25:00	290	283.333	4.40959	230	231.667	1.66667	mild	no	no	no	no	no	no	normal		2016-02-15 15:16:00	305
	270			220													305			230													285			230													300
	270			220													300			220													275			235													295
2016-02-16 14:54:00	245	245	0	215	211.667	1.66667	mild	no	no	no	no	no	no	normal		2016-02-16 15:06:00	295	290	2.88675	215	213.333	1.66667	mild	no	no	no	no	no	no	normal		2016-02-16 15:33:00	300	296.667	1.66667	215	216.667	1.66667	no	no	no	no	no	no	no	normal		2016-02-16 15:42:00	295
	245			210													285			215													295			215													290
	245			210													290			210													295			220													285
2016-02-17 12:18:00	255	246.667	4.40959	215	216.667	4.40959	no	no	no	no	no	no	no	normal		2016-02-17 12:11:00	270	265	2.88675	215	213.333	1.66667	no	no	no	no	no	no	no	normal		2016-02-17 11:55:00	280	278.333	1.66667	220	220	0	mild	no	no	no	no	no	no	normal		2016-02-17 11:47:00	305
	245			210													265			215													280			220													300
	240			225													260			210													275			220													300
2016-02-18 14:05:00	245	236.667	4.40959	220	218.333	1.66667	no	no	no	no	no	no	no	normal		2016-02-18 13:56:00	280	276.667	1.66667	220	216.667	1.66667	no	no	no	no	no	no	no	normal		2016-02-18 13:34:00	260	258.333	1.66667	225	220	2.88675	no	no	no	no	no	no	no	normal		2016-02-18 13:27:00	310
	235			220													275			215													260			220													310
	230			215													275			215													255			215													315
2016-02-19 15:34:00	250	251.667	1.66667	220	225	2.88675	no	no	no	no	no	no	no	normal		2016-02-19 15:47:00	260	263.333	3.33333	205	205	0	no	no	no	no	no	no	no	normal		2016-02-19 16:24:00	250	255	2.88675	215	223.333	4.40959	mild	no	dry	no	no	no	no	normal		2016-02-19 16:39:00	260
	250			225													260			205													255			225													255
	255			230													270			205													260			230													255
2016-02-20 15:09:00	240	245	2.88675	220	216.667	1.66667	no	no	no	no	no	no	no	normal		2016-02-20 15:20:00	265	256.667	4.40959	210	220	5	no	no	no	no	no	no	no	normal		2016-02-20 15:46:00	255	255	0	225	228.333	3.33333	no	no	no	no	no	no	no	normal		2016-02-20 15:58:00	265
	245			215													255			225													255			225													270
	250			215													250			225													255			235													270
2016-02-21 11:27:00	240	245	5	220	213.333	3.33333	no	no	no	no	no	no	no	normal		2016-02-21 11:18:00	260	265	2.88675	220	216.667	1.66667	no	no	no	no	no	no	no	normal		2016-02-21 10:58:00	255	256.667	1.66667	220	225	2.88675	mild	no	dry	no	no	no	no	normal		2016-02-21 10:40:00	260
	240			210													265			215													255			225													270
	255			210													270			215													260			230													255
2016-02-22 11:25:00	230	233.333	1.66667	230	226.667	1.66667	no	no	no	no	no	no	no	normal		2016-02-22 11:16:00	265	268.333	3.33333	225	230	2.88675	mild	no	no	no	no	no	no	normal		2016-02-22 10:57:00	255	258.333	3.33333	215	213.333	1.66667	mild	no	no	no	no	no	no	normal		2016-02-22 10:48:00	280
	235			225													265			235													255			215													275
	235			225													275			230													265			210													275
2016-02-23 11:26:00	235	235	0	225	223.333	1.66667	no	no	no	no	no	no	no	normal		2016-02-23 11:15:00	255	260	2.88675	215	220	2.88675	mild	no	no	no	no	no	no	normal		2016-02-23 10:52:00	250	260	5.7735	205	203.333	1.66667	mild	no	no	no	no	no	no	normal		2016-02-23 10:41:00	280
	235			220													260			220													260			205													280
	235			225													265			225													270			200													285
2016-02-24 09:26:00	230	233.333	1.66667	200	205	2.88675	no	no	no	no	no	no	no	normal		2016-02-24 09:35:00	245	248.333	3.33333	215	211.667	1.66667	mild	no	no	no	no	no	no	normal		2016-02-24 10:00:00	255	265	5.7735	225	230	2.88675	mild	no	no	no	no	no	no	normal		2016-02-24 10:09:00	255
	235			205													245			210													265			230													260
	235			210													255			210													275			235													265
2016-02-26 11:11:00	225	228.333	1.66667	230	226.667	1.66667	no	no	no	no	no	no	no	normal		2016-02-26 11:02:00	250	251.667	1.66667	220	220	0	no	no	no	no	no	no	no	normal		2016-02-26 10:46:00	255	258.333	1.66667	225	230	2.88675	no	no	no	no	no	no	no	normal		2016-02-26 10:39:00	245
	230			225													250			220													260			230													250
	230			225													255			220													260			235													255
2016-02-28 11:23:00	225	231.667	4.40959	215	211.667	1.66667	no	no	no	no	no	no	no	normal		2016-02-28 11:34:00	250	243.333	3.33333	205	206.667	1.66667	mild	no	no	no	no	no	no	normal		2016-02-28 11:57:00	270	276.667	6.66667	210	218.333	4.40959	mild	no	no	no	no	no	no	normal		2016-02-28 11:57:00	235
	230			210													240			205													270			220													240
	240			210													240			210													290			225													240
2016-03-01 10:38:00	225	230	2.88675	205	208.333	1.66667	no	no	no	no	no	no	no	normal		2016-03-01 10:30:00	240	243.333	1.66667	210	213.333	1.66667	no	no	no	no	no	no	no	normal		2016-03-01 10:15:00	240	245	2.88675	215	220	5	no	no	no	no	no	no	no	normal		2016-03-01 10:06:00	260
	230			210													245			215													245			215													265
	235			210													245			215													250			230													265
2016-03-03 15:55:00	220	226.667	3.33333	215	216.667	1.66667	no	no	no	no	no	no	no	normal		2016-03-03 16:03:00	255	258.333	3.33333	215	213.333	1.66667	no	no	no	no	no	no	no	normal		2016-03-03 16:23:00	230	225	5	215	215	0	no	no	no	no	no	no	no	normal		2016-03-03 16:33:00	235
	230			220													255			210													230			215													245
	230			215													265			215													215			215													245
2016-03-07 11:47:00	220	231.667	6.00925	215	213.333	1.66667	no	no	no	no	no	no	no	normal		2016-03-07 11:40:00	235	236.667	1.66667	200	205	2.88675	no	no	no	no	no	no	no	normal		2016-03-07 11:26:00	235	233.333	1.66667	220	223.333	1.66667	no	no	no	no	no	no	no	normal		2016-03-07 11:18:00	240
	235			215													235			205													235			225													240
	240			210													240			210													230			225													250
2016-03-11 12:56:00	220	221.667	1.66667	205	208.333	1.66667	no	no	no	no	no	no	no	normal		2016-03-11 12:49:00	230	233.333	3.33333	200	203.333	1.66667	no	no	no	no	no	no	no	normal		2016-03-11 12:34:00	225	230	2.88675	215	225	5.7735	no	no	no	no	no	no	no	normal		2016-03-11 12:27:00	230
	220			210													230			205													230			225													240
	225			210													240			205													235			235													245
2016-03-18 11:10:00	230	226.667	3.33333	200	203.333	1.66667	no	no	no	no	no	no	no	normal		2016-03-18 10:59:00	225	225	0	200	201.667	1.66667	no	no	no	no	no	no	no	normal		2016-03-18 10:38:00	300	296.667	3.33333	220	213.333	3.33333	mild	no	no	no	no	no	no	normal		2016-03-18 10:31:00	250
	230			205													225			200													300			210													250
	220			205													225			205													290			210													255
2016-03-23 10:48:00	215	220	2.88675	200	201.667	1.66667	no	no	no	no	no	no	no	normal		2016-03-23 10:41:00	225	220	2.88675	210	210	0	no	no	no	no	no	no	no	normal		2016-03-23 10:23:00	285	291.667	3.33333	225	225	0	no	no	no	no	no	no	no	normal		2016-03-23 10:15:00	245
	220			200													220			210													295			225													240
	225			205													215			210													295			225													235
2016-04-01 08:13:00	210	205	2.88675	200	201.667	1.66667	no	no	no	no	no	no	no	normal		2016-04-01 08:21:00	220	210	5	200	198.333	1.66667	no	no	no	no	no	no	no	normal		2016-04-01 08:36:00	270	266.667	1.66667	220	221.667	1.66667	no	no	no	no	no	no	no			2016-04-01 08:43:00	225
	205			200													205			200													265			220													215
	200			205													205			195													265			225													215
2016-04-08 15:17:00	235	225	5	210	208.333	1.66667	no	no	no	no	no	no	no	normal		2016-04-08 15:35:00	205	203.333	1.66667	205	203.333	1.66667	no	no	no	no	no	no	no	normal		2016-04-08 16:01:00	260	271.667	7.26483	215	220	2.88675	no	no	no	no	no	no	no			2016-04-08 16:07:00	250
	220			210													205			205													270			220													230
	220			205													200			200													285			225													230
2016-04-15 10:55:00	230	228.333	1.66667	215	218.333	3.33333	no	no	no	no	no	no	no	normal		2016-04-15 10:48:00	215	213.333	1.66667	215	216.667	1.66667	no	no	no	no	no	no	no	normal		2016-04-15 10:33:00	255	251.667	3.33333	230	226.667	1.66667	no	no	no	no	no	no	no			2016-04-15 10:27:00	240
	230			215													215			215													255			225													235
	225			225													210			220													245			225													230
2016-04-21 15:37:00	210	215	2.88675	200	205	2.88675	no	no	no	no	no	no	no	normal		2016-04-21 15:47:00	215	211.667	1.66667	210	208.333	1.66667	no	no	no	no	no	no	no	normal		2016-04-21 16:10:00	240	235	2.88675	225	220	2.88675	no	no	no	no	no	no	no			2016-04-21 16:17:00	230
	215			205													210			210													235			220													230
	220			210													210			205													230			215													225
[truncated: 78 more columns]

## Sheet: 411 µm
Mouse: 11	cage:	3	# lines:	1		anesthesia:				irradiated:		2016-01-24 03:58:00				Mouse: 18	cage:	4	# lines:	3		anesthesia:				irradiated:		2016-01-24 06:51:00				Mouse: 25	cage:	5	# lines:	5		anesthesia:				irradiated:		2016-01-24 10:01:00				Mouse: 32	cage:
Date	Right Ear Thickness [µm]	Right Mean [µm]	SEM [µm]	Left Ear Thickness [µm]	Left Mean [µm]	SEM [µm]	Erythema	Desquamation inside (crust size)	Desquamation outside (crust size)	Ear mor-phology changes	Hair loss	Pain during meas.	Other ear conditions	General condition	Remarks	Date	Right Ear Thickness [µm]	Right Mean [µm]	SEM [µm]	Left Ear Thickness [µm]	Left Mean [µm]	SEM [µm]	Erythema	Desquamation inside (crust size)	Desquamation outside (crust size)	Ear mor-phology changes	Hair loss	Pain during meas.	Other ear conditions	General condition	Remarks	Date	Right Ear Thickness [µm]	Right Mean [µm]	SEM [µm]	Left Ear Thickness [µm]	Left Mean [µm]	SEM [µm]	Erythema	Desquamation inside (crust size)	Desquamation outside (crust size)	Ear mor-phology changes	Hair loss	Pain during meas.	Other ear conditions	General condition	Remarks	Date	Right Ear Thickness [µm]
2016-01-19 17:54:00	220	223.333	1.66667	230	236.667	3.33333	no	no	no	no	no	no	no	normal		2016-01-19 18:51:00	215	220	2.88675	215	220	2.88675	no	no	no	no	no	no	no	normal		2016-01-19 19:07:00	225	226.667	1.66667	220	216.667	3.33333	no	no	no	no	no	no	no	normal		2016-01-19 19:30:00	225
	225			240													220			220													225			220													220
	225			240													225			225													230			210													220
2016-01-28 14:25:00	240	236.667	1.66667	220	221.667	1.66667	no	no	no	no	no	no	no	normal		2016-01-28 16:59:00	220	218.333	1.66667	215	218.333	1.66667	no	no	no	no	no	no	no	normal		2016-01-28 15:18:00	245	250	2.88675	220	216.667	3.33333	no	no	no	no	no	no	no	normal		2016-01-28 16:10:00	230
	235			225													220			220													250			220													230
	235			220													215			220													255			210													245
2016-02-02 14:10:00	230	228.333	1.66667	220	220	0	no	no	no	no	no	no	no	normal		2016-02-02 15:34:00	225	221.667	1.66667	200	205	2.88675	no	no	no	no	no	no	no	normal		2016-02-02 16:35:00	265	268.333	1.66667	210	206.667	3.33333	no	no	no	no	no	no	no	normal		2016-02-02 15:48:00	260
	230			220													220			205													270			200													270
	225			220													220			210													270			210													260
2016-02-05 10:44:00	340	323.333	12.0185	230	235	2.88675	mild	no	no	no	no	no	no	normal		2016-02-05 09:49:00	290	296.667	4.40959	210	208.333	1.66667	mild	no	no	no	no	no	no	normal		2016-02-05 10:58:00	285	290	2.88675	220	216.667	1.66667	no	no	no	no	no	no	no	normal		2016-02-05 11:45:00	315
	330			235													295			210													290			215													330
	300			240													305			205													295			215													330
2016-02-08 16:45:00	340	351.667	7.26483	210	206.667	1.66667	mild	dry	dry	no	no	no	no	normal		2016-02-08 13:25:00	305	311.667	4.40959	200	198.333	1.66667	mild	no	no	no	no	no	no	normal		2016-02-08 15:28:00	270	273.333	3.33333	215	215	0	no	no	no	no	no	no	no	normal		2016-02-08 14:18:00	375
	350			205													310			195													270			215													390
	365			205													320			200													280			215													390
2016-02-10 14:23:00	420	423.333	3.33333	225	228.333	1.66667	mild	dry	dry	no	no	no	no	normal		2016-02-10 14:40:00	415	420	5	220	218.333	1.66667	definite	dry	dry	no	no	no	no	normal		2016-02-10 14:53:00	280	281.667	1.66667	210	210	0	no	dry	no	no	no	no	no	normal		2016-02-10 16:08:00	400
	420			230													415			220													280			210													415
	430			230													430			215													285			210													420
2016-02-12 11:30:00	445	450	2.88675	215	211.667	1.66667	definite	dry	dry	no	no	no	no	normal		2016-02-12 11:41:00	445	450	2.88675	225	225	0	definite	dry	dry	no	no	no	no	normal		2016-02-12 11:54:00	330	331.667	1.66667	220	218.333	1.66667	mild	dry	no	no	no	no	no	normal		2016-02-12 12:15:00	425
	450			210													450			225													330			220													435
	455			210													455			225													335			215													445
2016-02-14 12:21:00	510	511.667	1.66667	220	225	2.88675	definite	crust	dry	no	no	mild	no	normal		2016-02-14 12:06:00	450	440	5	220	223.333	1.66667	severe	dry	moist	no	no	no	no	normal		2016-02-14 11:54:00	305	306.667	1.66667	200	203.333	1.66667	mild	dry	dry	no	no	no	no	normal		2016-02-14 11:24:00	405
	510			225													435			225													305			205													410
	515			230													435			225													310			205													420
2016-02-15 15:37:00	520	510	5.7735	225	226.667	1.66667	definite	no	no	no	no	no	no	normal		2016-02-15 15:25:00	460	455	2.88675	225	221.667	1.66667	definite	no	crust	no	no	no	no	normal		2016-02-15 15:16:00	345	336.667	4.40959	230	231.667	1.66667	mild	dry	no	no	no	no	no	normal		2016-02-15 14:01:00	360
	510			225													455			220													335			230													350
	500			230													450			220													330			235													340
2016-02-16 15:18:00	450	445	2.88675	225	221.667	1.66667	mild	dry	no	no	no	no	no	normal		2016-02-16 15:33:00	415	410	2.88675	235	230	2.88675	definite	no	crust	no	no	no	no	normal		2016-02-16 15:42:00	305	300	2.88675	210	213.333	1.66667	no	no	no	no	no	no	no	normal		2016-02-16 17:06:00	350
	445			220													410			225													300			215													350
	440			220													405			230													295			215													345
2016-02-17 12:03:00	440	431.667	6.00925	220	220	0	mild	no	no	no	no	no	no	normal		2016-02-17 11:55:00	380	375	2.88675	220	218.333	1.66667	definite	no	dry	no	no	no	no	normal		2016-02-17 11:47:00	330	328.333	1.66667	225	226.667	1.66667	no	no	no	no	no	no	no	normal		2016-02-17 10:55:00	320
	435			220													375			220													330			225													315
	420			220													370			215													325			230													310
2016-02-18 13:44:00	395	386.667	4.40959	225	220	2.88675	mild	no	dry	no	no	no	no	normal		2016-02-18 13:34:00	370	365	2.88675	230	228.333	1.66667	mild	no	no	no	no	no	no	normal		2016-02-18 13:27:00	315	310	2.88675	205	211.667	3.33333	no	no	no	no	no	no	no	normal		2016-02-18 14:14:00	215
	385			220													365			230													310			215													220
	380			215													360			225													305			215													210
2016-02-19 16:06:00	340	341.667	1.66667	225	218.333	3.33333	mild	no	no	no	no	no	no	normal		2016-02-19 16:24:00	285	293.333	4.40959	200	205	2.88675	mild	no	dry	no	no	no	no	normal		2016-02-19 16:39:00	295	296.667	1.66667	215	215	0	mild	no	no	no	no	no	no	normal		2016-02-19 13:58:00	290
	340			215													295			205													295			215													295
	345			215													300			210													300			215													300
2016-02-20 15:32:00	325	320	2.88675	215	216.667	4.40959	no	no	no	no	no	no	no	normal		2016-02-20 15:46:00	300	296.667	3.33333	220	225	5	mild	no	no	no	no	no	no	normal		2016-02-20 15:58:00	285	286.667	1.66667	220	220	0	no	no	dry	no	no	no	no	normal		2016-02-20 16:21:00	290
	320			210													300			220													285			220													290
	315			225													290			235													290			220													290
2016-02-21 11:08:00	315	318.333	3.33333	225	225	0	mild	no	no	no	no	no	no	normal		2016-02-21 10:58:00	330	323.333	6.66667	220	218.333	1.66667	mild	no	no	no	no	no	no	normal		2016-02-21 10:40:00	275	278.333	1.66667	210	215	2.88675	no	no	no	no	no	no	no	normal		2016-02-21 10:19:00	290
	315			225													330			220													280			215													290
	325			225													310			215													280			220													295
2016-02-22 11:06:00	320	323.333	1.66667	210	220	5.7735	no	no	no	no	no	no	no	normal		2016-02-22 10:57:00	295	300	2.88675	215	225	5.7735	mild	no	no	no	no	no	no	normal		2016-02-22 10:48:00	285	288.333	3.33333	225	218.333	3.33333	no	no	no	no	no	no	no	normal		2016-02-22 11:32:00	285
	325			220													300			225													285			215													295
	325			230													305			235													295			215													300
2016-02-23 11:03:00	305	308.333	6.00925	215	220	2.88675	no	no	no	no	no	no	no	normal		2016-02-23 10:52:00	295	298.333	1.66667	225	218.333	3.33333	mild	no	no	no	no	no	no	normal		2016-02-23 10:41:00	285	285	0	220	221.667	1.66667	no	no	no	no	no	no	no	normal		2016-02-23 10:17:00	275
	320			220													300			215													285			220													280
	300			225													300			215													285			225													290
2016-02-24 09:49:00	310	308.333	1.66667	205	210	2.88675	no	no	no	no	no	no	no	normal		2016-02-24 10:00:00	270	273.333	1.66667	210	210	0	mild	no	dry	no	no	no	no	normal		2016-02-24 10:09:00	265	266.667	1.66667	210	213.333	1.66667	no	no	dry	no	no	no	no	normal		2016-02-24 10:25:00	275
	310			210													275			210													265			215													280
	305			215													275			210													270			215													285
2016-02-26 10:53:00	280	288.333	4.40959	210	218.333	6.00925	no	no	no	no	no	no	no	normal		2016-02-26 10:46:00	285	291.667	4.40959	225	221.667	1.66667	mild	no	no	no	no	no	no	normal		2016-02-26 10:39:00	255	260	2.88675	200	203.333	1.66667	no	no	no	no	no	no	no	normal		2016-02-26 11:19:00	255
	290			215													290			220													260			205													270
	295			230													300			220													265			205													275
2016-02-28 11:45:00	295	301.667	4.40959	220	225	2.88675	mild	no	no	no	no	no	no	normal		2016-02-28 11:57:00	275	280	2.88675	205	203.333	1.66667	mild	no	no	no	no	no	no	normal		2016-02-28 11:57:00	255	256.667	1.66667	220	223.333	1.66667	no	no	no	no	no	no	no	normal		2016-02-28 10:07:00	260
	300			225													280			205													255			225													260
	310			230													285			200													260			225													270
2016-03-01 10:22:00	280	288.333	8.33333	225	225	0	no	no	no	no	no	no	no	normal		2016-03-01 10:15:00	250	255	2.88675	200	203.333	1.66667	mild	no	no	no	no	no	no	normal		2016-03-01 10:06:00	250	251.667	1.66667	230	228.333	1.66667	no	no	no	no	no	no	no	normal		2016-03-01 11:22:00	245
	280			225													255			205													250			230													245
	305			225													260			205													255			225													255
2016-03-03 16:12:00	250	256.667	3.33333	205	210	2.88675	no	no	no	no	no	no	no	normal		2016-03-03 16:23:00	250	251.667	1.66667	230	235	2.88675	no	no	no	no	no	no	no	normal		2016-03-03 16:33:00	225	230	2.88675	220	231.667	6.00925	no	no	no	no	no	no	no	normal		2016-03-03 16:52:00	240
	260			210													255			235													230			235													245
	260			215													250			240													235			240													260
2016-03-07 11:32:00	265	266.667	1.66667	205	206.667	1.66667	no	no	no	no	no	no	no	normal		2016-03-07 11:26:00	240	245	2.88675	205	211.667	3.33333	no	no	no	no	no	no	no	normal		2016-03-07 11:18:00	225	230	2.88675	205	203.333	1.66667	no	no	no	no	no	no	no	normal		2016-03-07 10:24:00	240
	265			205													245			215													230			205													245
	270			210													250			215													235			200													245
2016-03-11 12:41:00	240	245	2.88675	200	205	2.88675	no	no	no	no	no	no	no	normal		2016-03-11 12:34:00	245	248.333	1.66667	220	218.333	1.66667	no	no	no	no	no	no	no	normal		2016-03-11 12:27:00	215	220	2.88675	205	211.667	4.40959	no	no	no	no	no	no	no	normal		2016-03-11 12:10:00	240
	245			205													250			220													220			210													245
	250			210													250			215													225			220													255
2016-03-18 10:49:00	225	230	2.88675	205	198.333	3.33333	no	no	no	no	no	no	no	normal		2016-03-18 10:38:00	240	245	2.88675	220	221.667	1.66667	no	no	no	no	no	no	no	normal		2016-03-18 10:31:00	225	228.333	1.66667	205	210	2.88675	no	no	no	no	no	no	no	normal		2016-03-18 09:38:00	220
	230			195													245			220													230			210													225
	235			195													250			225													230			215													235
2016-03-23 10:33:00	230	226.667	1.66667	205	203.333	1.66667	no	no	no	no	no	no	no	normal		2016-03-23 10:23:00	225	230	2.88675	200	203.333	3.33333	no	no	no	no	no	no	no	normal		2016-03-23 10:15:00	230	230	0	210	213.333	1.66667	no	no	no	no	no	no	no	normal		2016-03-23 09:58:00	220
	225			205													230			200													230			215													225
	225			200													235			210													230			215													240
2016-04-01 08:29:00	220	220	0	215	208.333	3.33333	no	no	no	no	no	no	no	normal		2016-04-01 08:36:00	235	225	5.7735	205	208.333	3.33333	no	no	no	no	no	no	no	normal		2016-04-01 08:43:00	230	228.333	1.66667	210	215	2.88675	no	no	no	no	no	no	no	normal		2016-04-01 08:59:00	230
	220			205													225			205													230			215													220
	220			205													215			215													225			220													215
2016-04-08 15:41:00	235	240	2.88675	210	216.667	3.33333	no	no	no	no	no	no	no	normal		2016-04-08 16:01:00	235	238.333	3.33333	215	223.333	6.00925	no	no	no	no	no	no	no	normal		2016-04-08 16:07:00	215	218.333	1.66667	225	230	5	no	no	no	no	no	no	no	normal		2016-04-08 15:22:00	230
	240			220													235			220													220			225													215
	245			220													245			235													220			240													205
2016-04-15 10:41:00	210	218.333	4.40959	215	218.333	3.33333	no	no	no	no	no	no	no	normal		2016-04-15 10:33:00	240	233.333	4.40959	250	243.333	3.33333	no	no	no	no	no	no	no	normal		2016-04-15 10:27:00	220	226.667	4.40959	220	220	0	no	no	no	no	no	no	no	normal		2016-04-15 11:00:00	215
	220			215													235			240													225			220													220
	225			225													225			240													235			220													225
2016-04-21 15:56:00	235	226.667	6.00925	220	216.667	3.33333	no	no	no	no	no	no	no	normal		2016-04-21 16:10:00	240	230	5	225	221.667	1.66667	no	no	no	no	no	no	no	normal		2016-04-21 16:17:00	225	225	0	215	220	2.88675	no	no	no	no	no	no	no	normal		2016-04-21 16:35:00	215
	230			220													225			220													225			220													220
	215			210													225			220													225			225													230
[truncated: 78 more columns]

## Sheet: 561 µm
Mouse: 5	cage:	1	# lines:	5		anesthesia:				irradiated:		2016-01-24 00:22:00				Mouse: 12	cage:	3	# lines:	2		anesthesia:				irradiated:		2016-01-24 04:29:00				Mouse: 26	cage:	6	# lines:	1		anesthesia:				irradiated:		2016-01-24 10:28:00				Mouse: 33	cage:
Date	Right Ear Thickness [µm]	Right Mean [µm]	SEM [µm]	Left Ear Thickness [µm]	Left Mean [µm]	SEM [µm]	Erythema	Desquamation inside (crust size)	Desquamation outside (crust size)	Ear mor-phology changes	Hair loss	Pain during meas.	Other ear conditions	General condition	Remarks	Date	Right Ear Thickness [µm]	Right Mean [µm]	SEM [µm]	Left Ear Thickness [µm]	Left Mean [µm]	SEM [µm]	Erythema	Desquamation inside (crust size)	Desquamation outside (crust size)	Ear mor-phology changes	Hair loss	Pain during meas.	Other ear conditions	General condition	Remarks	Date	Right Ear Thickness [µm]	Right Mean [µm]	SEM [µm]	Left Ear Thickness [µm]	Left Mean [µm]	SEM [µm]	Erythema	Desquamation inside (crust size)	Desquamation outside (crust size)	Ear mor-phology changes	Hair loss	Pain during meas.	Other ear conditions	General condition	Remarks	Date	Right Ear Thickness [µm]
2016-01-19 18:33:00	220	218.333	1.66667	230	230	0	no	no	no	no	no	no	no	normal		2016-01-19 17:54:00	215	220	2.88675	220	223.333	3.33333	no	no	no	no	no	no	no	normal		2016-01-19 19:18:00	245	238.333	3.33333	230	231.667	1.66667	no	no	no	no	no	no	no	normal		2016-01-19 19:30:00	220
	220			230													220			220													235			230													220
	215			230													225			230													235			235													215
2016-01-28 15:50:00	250	248.333	1.66667	225	225	0	no	no	no	no	no	no	no	normal		2016-01-28 14:25:00	245	243.333	1.66667	240	238.333	1.66667	no	no	no	no	no	no	no	normal		2016-01-28 15:34:00	225	223.333	1.66667	225	223.333	1.66667	no	no	no	no	no	no	no	normal		2016-01-28 16:10:00	235
	250			225													245			240													225			225													240
	245			225													240			235													220			220													240
2016-02-02 14:26:00	265	263.333	1.66667	225	221.667	1.66667	mild	no	no	no	no	no	no	normal		2016-02-02 14:10:00	250	255	2.88675	210	208.333	1.66667	no	no	no	no	no	no	no	normal		2016-02-02 14:48:00	250	255	2.88675	215	213.333	1.66667	no	no	no	no	no	no	no	normal		2016-02-02 15:48:00	235
	265			220													255			210													255			215													235
	260			220													260			205													260			210													230
2016-02-05 10:27:00	300	310	5.7735	230	223.333	3.33333	mild	dry	no	no	no	no	no	normal		2016-02-05 10:44:00	260	265	2.88675	230	230	0	no	no	no	no	no	no	no	normal		2016-02-05 11:58:00	280	273.333	3.33333	220	216.667	1.66667	no	no	no	no	no	no	no	normal		2016-02-05 11:45:00	265
	310			220													265			230													270			215													260
	320			220													270			230													270			215													260
2016-02-08 14:38:00	375	378.333	1.66667	210	215	2.88675	definite	dry	dry	no	no	no	no	normal		2016-02-08 16:45:00	310	316.667	6.66667	215	218.333	1.66667	mild	no	no	no	no	no	no	normal		2016-02-08 14:54:00	345	335	5	225	226.667	1.66667	no	no	no	no	no	no	no	normal		2016-02-08 14:18:00	310
	380			215													310			220													330			225													320
	380			220													330			220													330			230													335
2016-02-10 13:46:00	415	425	5	205	208.333	1.66667	definite	dry	dry	no	no	mild	no	normal		2016-02-10 14:23:00	395	403.333	6.00925	220	220	0	mild	dry	dry	no	no	no	no	normal		2016-02-10 15:04:00	360	373.333	7.26483	215	220	2.88675	definite	dry	dry	no	no	no	no	normal		2016-02-10 16:08:00	390
	430			210													400			220													375			220													420
	430			210													415			220													385			225													420
2016-02-12 10:50:00	490	488.333	1.66667	205	205	0	definite	dry	dry	no	no	no	no	normal		2016-02-12 11:30:00	390	391.667	1.66667	205	205	2.88675	definite	dry	dry	no	no	no	no	normal		2016-02-12 12:04:00	425	408.333	8.33333	225	228.333	1.66667	mild	dry	crust	no	no	no	no	normal		2016-02-12 12:15:00	410
	490			205													390			200													400			230													415
	485			205													395			210													400			230													430
2016-02-14 12:49:00	530	540	5.7735	225	221.667	1.66667	definite	dry	dry	no	no	no	no	normal		2016-02-14 12:21:00	480	485	5	215	211.667	1.66667	severe	crust	crust	no	no	mild	no	normal		2016-02-14 11:40:00	500	503.333	3.33333	215	218.333	3.33333	definite	crust	moist	no	no	no	no	normal		2016-02-14 11:24:00	490
	540			220													480			210													500			215													500
	550			220													495			210													510			225													505
2016-02-15 15:59:00	545	536.667	4.40959	240	238.333	1.66667	definite	dry	dry	no	no	no	no	normal		2016-02-15 15:37:00	530	541.667	6.00925	220	223.333	1.66667	severe	moist	dry	waviness	no	no	no	normal		2016-02-15 15:06:00	640	621.667	10.1379	240	236.667	3.33333	severe	crust	moist	no	no	no	no	normal		2016-02-15 14:01:00	580
	535			240													545			225													620			240													565
	530			235													550			225													605			230													550
2016-02-16 14:54:00	520	511.667	4.40959	215	211.667	1.66667	definite	dry	crust	no	no	no	no	normal		2016-02-16 15:18:00	645	635	7.63763	225	225	2.88675	severe	crust	crust	bend	no	no	no	normal		2016-02-16 15:56:00	690	675	8.66025	215	215	0	definite	crust	moist	no	no	no	no	normal		2016-02-16 17:06:00	595
	510			210													620			220													660			215													580
	505			210													640			230													675			215													585
2016-02-17 12:18:00	510	503.333	4.40959	210	208.333	1.66667	definite	dry	no	no	no	no	no	normal		2016-02-17 12:03:00	630	608.333	10.9291	220	220	2.88675	severe	crust	crust	no	no	no	no	normal		2016-02-17 11:39:00	725	711.667	7.26483	225	225	2.88675	severe	crust	no	bend	no	no	no	normal		2016-02-17 10:55:00	560
	495			210													600			215													710			230													545
	505			205													595			225													700			220													540
2016-02-18 14:05:00	500	493.333	4.40959	225	220	2.88675	definite	no	dry	no	no	no	no	normal		2016-02-18 13:44:00	635	625	5.7735	225	218.333	3.33333	definite	crust	crust	bend	no	no	no	normal		2016-02-18 13:14:00	805	790	7.63763	240	235	2.88675	definite	no	no	no	no	no	no	normal		2016-02-18 14:14:00	510
	495			220													625			215													780			235													490
	485			215													615			215													785			230													480
2016-02-19 15:34:00	395	400	2.88675	215	221.667	4.40959	mild	dry	dry	no	no	no	no	normal		2016-02-19 16:06:00	525	541.667	10.1379	225	226.667	1.66667	severe	crust	moist	other	no	no	no	normal		2016-02-19 16:49:00	610	621.667	6.00925	220	225	2.88675	definite	dry	dry	no	no	no	no	normal		2016-02-19 13:58:00	420
	400			220													540			225													625			225													410
	405			230													560			230													630			230													420
2016-02-20 15:09:00	360	361.667	1.66667	210	215	2.88675	mild	no	dry	no	no	no	no	normal		2016-02-20 15:32:00	495	500	2.88675	220	223.333	3.33333	severe	crust	crust	no	no	no	no	normal		2016-02-20 16:09:00	585	605	13.2288	215	220	2.88675	definite	crust	no	no	no	no	no	normal		2016-02-20 16:21:00	390
	360			215													500			220													600			220													420
	365			220													505			230													630			225													420
2016-02-21 11:27:00	345	348.333	1.66667	225	223.333	4.40959	mild	no	dry	no	no	no	no	normal		2016-02-21 11:08:00	480	500	17.5594	225	228.333	3.33333	severe	moist	crust	waviness	no	no	no	normal		2016-02-21 10:48:00	535	548.333	7.26483	230	231.667	1.66667	definite	no	dry	no	no	no	no	normal		2016-02-21 10:19:00	355
	350			230													485			225													550			230													360
	350			215													535			235													560			235													370
2016-02-22 11:25:00	310	316.667	4.40959	220	218.333	1.66667	mild	no	no	no	no	no	no	normal		2016-02-22 11:06:00	450	458.333	4.40959	225	223.333	1.66667	severe	crust	crust	no	no	no	no	normal		2016-02-22 10:38:00	515	525	7.63763	230	226.667	1.66667	definite	dry	dry	no	no	no	no	normal		2016-02-22 11:32:00	360
	315			220													460			225													520			225													375
	325			215													465			220													540			225													375
2016-02-23 11:26:00	320	316.667	1.66667	220	213.333	4.40959	mild	dry	dry	no	no	no	no	normal		2016-02-23 11:03:00	490	498.333	6.00925	220	221.667	1.66667	definite	crust	dry	no	no	no	no	normal		2016-02-23 10:26:00	505	503.333	1.66667	230	230	0	mild	dry	dry	no	no	no	no	normal		2016-02-23 10:17:00	335
	315			215													495			220													505			230													350
	315			205													510			225													500			230													360
2016-02-24 09:26:00	290	291.667	1.66667	200	205	2.88675	mild	dry	no	no	no	no	no	normal		2016-02-24 09:49:00	380	386.667	4.40959	215	221.667	4.40959	definite	crust	dry	bend	no	no	no	normal		2016-02-24 10:17:00	470	465	2.88675	225	218.333	3.33333	mild	no	no	no	no	no	no	normal		2016-02-24 10:25:00	320
	295			205													385			220													465			215													325
	290			210													395			230													460			215													330
2016-02-26 11:11:00	280	281.667	1.66667	215	216.667	1.66667	no	no	no	no	no	no	no	normal		2016-02-26 10:53:00	390	393.333	3.33333	230	233.333	1.66667	definite	dry	no	other	no	no	no	normal		2016-02-26 10:30:00	385	395	7.63763	210	223.333	6.66667	mild	dry	dry	no	no	no	no	normal		2016-02-26 11:19:00	305
	280			215													400			235													390			230													310
	285			220													390			235													410			230													330
2016-02-28 11:23:00	260	258.333	1.66667	205	206.667	1.66667	no	no	no	no	no	no	no	normal		2016-02-28 11:45:00	345	353.333	4.40959	240	241.667	1.66667	definite	no	no	no	no	no	no	normal		2016-02-28 12:17:00	360	368.333	4.40959	225	228.333	3.33333	mild	no	no	no	no	no	no	normal		2016-02-28 10:07:00	270
	260			210													355			240													370			225													295
	255			205													360			245													375			235													305
2016-03-01 10:38:00	270	270	0	210	215	2.88675	mild	no	no	no	no	no	no	normal		2016-03-01 10:22:00	345	348.333	3.33333	200	208.333	4.40959	mild	no	dry	no	no	no	no	normal		2016-03-01 09:55:00	330	335	2.88675	230	236.667	3.33333	no	no	no	no	no	no	no	normal		2016-03-01 11:22:00	285
	270			215													345			210													335			240													290
	270			220													355			215													340			240													300
2016-03-03 15:55:00	245	251.667	3.33333	210	218.333	4.40959	no	no	no	no	no	no	no	normal		2016-03-03 16:12:00	300	305	2.88675	220	225	5	mild	no	no	no	no	no	no	normal		2016-03-03 16:42:00	290	295	2.88675	215	218.333	3.33333	no	no	no	no	no	no	no	normal		2016-03-03 16:52:00	260
	255			220													305			220													295			215													275
	255			225													310			235													300			225													275
2016-03-07 11:47:00	245	241.667	3.33333	200	211.667	6.00925	no	no	no	no	no	no	no	normal		2016-03-07 11:32:00	290	293.333	3.33333	220	218.333	1.66667	no	no	no	no	no	no	no	normal		2016-03-07 11:11:00	280	293.333	8.81917	220	226.667	4.40959	no	no	no	no	no	no	no	normal		2016-03-07 10:24:00	260
	245			215													290			220													290			225													260
	235			220													300			215													310			235													265
2016-03-11 12:56:00	230	230	0	200	203.333	1.66667	no	no	no	no	no	no	no	normal		2016-03-11 12:41:00	285	290	2.88675	220	225	5	no	no	no	no	no	no	no	normal		2016-03-11 12:18:00	270	278.333	4.40959	220	226.667	3.33333	no	no	no	no	no	no	no	normal		2016-03-11 12:10:00	240
	230			205													290			220													280			230													255
	230			205													295			235													285			230													255
2016-03-18 11:10:00	230	231.667	1.66667	205	206.667	1.66667	no	no	no	no	no	no	no	normal		2016-03-18 10:49:00	335	328.333	4.40959	210	211.667	1.66667	mild	no	dry	no	no	no	no	normal		2016-03-18 10:24:00	295	288.333	4.40959	225	225	0	no	no	no	no	no	no	no	normal		2016-03-18 09:38:00	230
	230			205													330			210													290			225													230
	235			210													320			215													280			225													225
2016-03-23 10:48:00	215	213.333	1.66667	195	200	2.88675	no	no	no	no	no	no	no	normal		2016-03-23 10:33:00	315	320	2.88675	220	223.333	1.66667	no	no	no	no	no	no	no	normal		2016-03-23 10:06:00	260	258.333	1.66667	215	216.667	1.66667	no	no	no	no	no	no	no	normal		2016-03-23 09:58:00	255
	215			200													320			225													260			215													255
	210			205													325			225													255			220													260
2016-04-01 08:13:00	210	205	2.88675	205	210	2.88675	no	no	no	no	no	no	no	normal		2016-04-01 08:29:00	295	290	2.88675	215	216.667	1.66667	no	no	no	no	no	no	no	normal		2016-04-01 08:50:00	245	238.333	4.40959	200	203.333	1.66667	no	no	no	no	no	no	no	normal		2016-04-01 08:59:00	230
	205			210													290			215													240			205													240
	200			215													285			220													230			205													235
2016-04-08 15:17:00	215	215	0	210	205	2.88675	no	no	no	no	no	no	no	normal		2016-04-08 15:41:00	330	313.333	8.33333	225	221.667	3.33333	no	no	no	no	no	no	no	normal		2016-04-08 16:24:00	270	278.333	4.40959	210	210	0	no	no	no	no	no	no	no	normal		2016-04-08 15:22:00	250
	215			205													305			225													280			210													250
	215			200													305			215													285			210													260
2016-04-15 10:55:00	225	230	5	210	210	0	no	no	no	no	no	no	no	normal		2016-04-15 10:41:00	270	276.667	4.40959	215	218.333	3.33333	no	no	no	no	no	no	no	normal		2016-04-15 10:19:00	255	250	2.88675	220	216.667	1.66667	no	no	no	no	no	no	no	normal		2016-04-15 11:00:00	235
	240			210													275			215													250			215													225
	225			210													285			225													245			215													220
2016-04-21 15:37:00	215	211.667	1.66667	215	213.333	1.66667	no	no	no	no	no	no	no	normal		2016-04-21 15:56:00	280	273.333	4.40959	220	216.667	3.33333	no	no	no	no	no	no	no	normal		2016-04-21 16:25:00	260	248.333	14.24	235	226.667	4.40959	no	no	no	no	no	no	no	normal		2016-04-21 16:35:00	260
	210			215													275			220													265			225													250
	210			210													265			210													220			220													255
[truncated: 78 more columns]

## Sheet: 883 µm
Mouse: 6	cage:	2	# lines:	1		anesthesia:				irradiated:		2016-01-24 01:13:00				Mouse: 13	cage:	3	# lines:	3		anesthesia:				irradiated:		2016-01-24 05:01:00				Mouse: 20	cage:	4	# lines:	5		anesthesia:				irradiated:		2016-01-24 08:01:00				Mouse: 27	cage:
Date	Right Ear Thickness [µm]	Right Mean [µm]	SEM [µm]	Left Ear Thickness [µm]	Left Mean [µm]	SEM [µm]	Erythema	Desquamation inside (crust size)	Desquamation outside (crust size)	Ear mor-phology changes	Hair loss	Pain during meas.	Other ear conditions	General condition	Remarks	Date	Right Ear Thickness [µm]	Right Mean [µm]	SEM [µm]	Left Ear Thickness [µm]	Left Mean [µm]	SEM [µm]	Erythema	Desquamation inside (crust size)	Desquamation outside (crust size)	Ear mor-phology changes	Hair loss	Pain during meas.	Other ear conditions	General condition	Remarks	Date	Right Ear Thickness [µm]	Right Mean [µm]	SEM [µm]	Left Ear Thickness [µm]	Left Mean [µm]	SEM [µm]	Erythema	Desquamation inside (crust size)	Desquamation outside (crust size)	Ear mor-phology changes	Hair loss	Pain during meas.	Other ear conditions	General condition	Remarks	Date	Right Ear Thickness [µm]
2016-01-19 18:14:00	220	220	0	210	215	2.88675	no	no	no	no	no	no	no	normal		2016-01-19 17:54:00	220	221.667	1.66667	225	226.667	1.66667	no	no	no	no	no	no	no	normal		2016-01-19 18:51:00	215	211.667	1.66667	190	191.667	1.66667	no	no	no	no	no	no	no	normal		2016-01-19 19:18:00	210
	220			215													220			225													210			190													205
	220			220													225			230													210			195													205
2016-01-28 15:03:00	215	215	0	220	221.667	1.66667	no	no	no	no	no	no	no	normal		2016-01-28 14:25:00	225	223.333	1.66667	215	215	0	no	no	no	no	no	no	no	normal		2016-01-28 16:59:00	240	233.333	3.33333	215	216.667	1.66667	no	no	no	no	no	no	no	normal		2016-01-28 15:34:00	225
	215			220													220			215													230			215													230
	215			225													225			215													230			220													235
2016-02-02 16:19:00	245	251.667	4.40959	225	228.333	1.66667	no	no	no	no	no	no	no	normal		2016-02-02 14:10:00	265	260	2.88675	215	213.333	1.66667	mild	no	no	no	no	no	no	normal		2016-02-02 15:34:00	255	258.333	3.33333	210	211.667	1.66667	no	no	no	no	no	no	no	normal		2016-02-02 14:48:00	225
	250			230													255			215													255			210													220
	260			230													260			210													265			215													225
2016-02-05 11:32:00	235	240	2.88675	215	216.667	1.66667	no	no	no	no	no	no	no	normal		2016-02-05 10:44:00	235	240	2.88675	210	208.333	1.66667	no	no	no	no	no	no	no	normal		2016-02-05 09:49:00	290	280	5	220	216.667	1.66667	no	no	no	no	no	no	no	normal		2016-02-05 11:58:00	240
	240			215													240			210													275			215													235
	245			220													245			205													275			215													235
2016-02-08 17:38:00	315	305	5	195	198.333	3.33333	mild	no	no	no	no	no	no	normal		2016-02-08 16:45:00	275	278.333	1.66667	220	218.333	1.66667	mild	no	no	no	no	no	no	normal		2016-02-08 13:25:00	340	320	10.4083	210	206.667	1.66667	mild	dry	no	no	no	no	no	normal		2016-02-08 14:54:00	235
	300			195													280			215													315			205													240
	300			205													280			220													305			205													245
2016-02-10 14:07:00	365	371.667	6.66667	220	218.333	1.66667	mild	dry	dry	no	no	no	no	normal		2016-02-10 14:23:00	320	330	5.7735	225	221.667	1.66667	definite	dry	no	no	no	no	no	normal		2016-02-10 14:40:00	355	361.667	4.40959	225	226.667	1.66667	definite	crust	crust	no	no	no	no	normal		2016-02-10 15:04:00	280
	365			220													330			220													360			230													270
	385			215													340			220													370			225													265
2016-02-12 11:18:00	365	373.333	6.00925	215	213.333	1.66667	mild	crust	dry	no	no	no	no	normal		2016-02-12 11:30:00	340	350	5.7735	210	211.667	1.66667	definite	dry	dry	no	no	no	no	normal		2016-02-12 11:41:00	485	490	2.88675	215	215	0	definite	crust	dry	no	no	no	no	normal		2016-02-12 12:04:00	310
	370			215													350			210													490			215													310
	385			210													360			215													495			215													320
2016-02-14 12:35:00	540	545	2.88675	215	218.333	1.66667	definite	dry	crust	no	no	no	no	normal		2016-02-14 12:21:00	410	416.667	6.66667	220	221.667	1.66667	severe	crust	crust	no	no	no	no	normal		2016-02-14 12:06:00	525	546.667	16.9148	215	211.667	1.66667	severe	crust	moist	no	no	no	no	normal		2016-02-14 11:40:00	345
	545			220													410			220													535			210													365
	550			220													430			225													580			210													390
2016-02-15 15:47:00	555	540	8.66025	215	215	0	definite	dry	crust	no	no	no	no	normal		2016-02-15 15:37:00	635	621.667	7.26483	205	206.667	1.66667	severe	moist	crust	waviness	no	no	no	normal		2016-02-15 15:25:00	615	603.333	6.00925	220	218.333	1.66667	severe	crust	moist	bend	no	no	no	normal		2016-02-15 15:06:00	420
	540			215													620			205													600			220													415
	525			215													610			210													595			215													410
2016-02-16 15:06:00	575	565	5.7735	220	216.667	1.66667	mild	dry	dry	no	no	no	no	normal		2016-02-16 15:18:00	725	711.667	8.81917	210	210	0	severe	crust	crust	waviness	no	no	no	normal		2016-02-16 15:33:00	695	683.333	9.27961	220	221.667	1.66667	severe	crust	moist	no	no	no	no	normal		2016-02-16 15:56:00	350
	555			215													715			210													690			225													345
	565			215													695			210													665			220													335
2016-02-17 12:11:00	535	523.333	7.26483	220	216.667	1.66667	mild	dry	no	no	no	no	no	normal		2016-02-17 12:03:00	610	596.667	7.26483	210	213.333	1.66667	severe	crust	crust	waviness	no	no	no	normal		2016-02-17 11:55:00	600	615	8.66025	230	233.333	3.33333	severe	crust	crust	bend	no	no	no	normal		2016-02-17 11:39:00	425
	525			215													595			215													615			230													410
	510			215													585			215													630			240													395
2016-02-18 13:56:00	545	535	5.7735	225	225	0	definite	dry	dry	waviness	no	no	no	normal		2016-02-18 13:44:00	665	655	5.7735	205	211.667	6.66667	definite	crust	moist	waviness	no	no	no	normal		2016-02-18 13:34:00	835	821.667	8.81917	220	221.667	1.66667	severe	crust	crust	no	no	no	no	normal		2016-02-18 13:14:00	550
	535			225													645			205													825			220													545
	525			225													655			225													805			225													535
2016-02-19 15:47:00	530	528.333	1.66667	205	206.667	1.66667	definite	crust	dry	waviness	no	no	no	normal		2016-02-19 16:06:00	590	603.333	8.81917	215	218.333	1.66667	definite	crust	moist	waviness	no	no	no	normal		2016-02-19 16:24:00	650	665	8.66025	215	220	2.88675	severe	crust	dry	waviness	no	no	no	normal		2016-02-19 16:49:00	650
	525			205													600			220													665			220													675
	530			210													620			220													680			225													695
2016-02-20 15:20:00	546	552	4.16333	225	228.333	3.33333	mild	crust	dry	waviness	no	no	no	normal		2016-02-20 15:32:00	600	595	2.88675	220	226.667	4.40959	definite	crust	moist	no	no	no	no	normal		2016-02-20 15:46:00	565	566.667	1.66667	220	216.667	1.66667	severe	dry	crust	no	no	no	no	normal		2016-02-20 16:09:00	740
	550			225													590			225													565			215													765
	560			235													595			235													570			215													760
2016-02-21 11:18:00	540	540	0	230	231.667	1.66667	mild	crust	crust	waviness	no	no	no	normal		2016-02-21 11:08:00	570	578.333	6.00925	220	225	2.88675	definite	crust	crust	no	no	no	no	normal		2016-02-21 10:58:00	540	548.333	6.00925	210	205	5	definite	crust	dry	waviness	no	no	no	normal		2016-02-21 10:48:00	810
	540			230													575			225													545			210													810
	540			235													590			230													560			195													820
2016-02-22 11:16:00	470	475	5	215	220	2.88675	mild	dry	dry	waviness	no	no	no	normal		2016-02-22 11:06:00	500	510	5.7735	215	215	0	definite	dry	crust	no	no	no	no	normal		2016-02-22 10:57:00	515	520	2.88675	230	231.667	1.66667	definite	dry	dry	no	no	no	no	normal		2016-02-22 10:38:00	815
	470			220													510			215													520			230													820
	485			225													520			215													525			235													840
2016-02-23 11:15:00	500	501.667	4.40959	230	225	2.88675	mild	dry	dry	no	no	no	no	normal		2016-02-23 11:03:00	445	448.333	3.33333	205	208.333	3.33333	definite	dry	dry	no	no	no	no	normal		2016-02-23 10:52:00	480	478.333	1.66667	225	228.333	1.66667	definite	dry	dry	no	no	no	no	normal		2016-02-23 10:26:00	600
	510			225													445			205													480			230													620
	495			220													455			215													475			230													640
2016-02-24 09:35:00	395	400	2.88675	205	203.333	1.66667	mild	dry	dry	no	no	no	no	normal		2016-02-24 09:49:00	410	411.667	1.66667	205	206.667	1.66667	mild	no	dry	no	no	no	no	normal		2016-02-24 10:00:00	450	453.333	1.66667	210	206.667	1.66667	mild	dry	dry	no	no	no	no	normal		2016-02-24 10:17:00	575
	400			205													410			205													455			205													580
	405			200													415			210													455			205													590
2016-02-26 11:02:00	350	356.667	4.40959	225	225	0	mild	dry	dry	no	no	no	no	normal		2016-02-26 10:53:00	360	368.333	6.00925	210	211.667	1.66667	mild	dry	dry	no	no	no	no	normal		2016-02-26 10:46:00	395	403.333	4.40959	215	218.333	3.33333	mild	dry	dry	no	no	no	no	normal		2016-02-26 10:30:00	465
	355			225													365			210													405			215													480
	365			225													380			215													410			225													480
2016-02-28 11:34:00	330	330	0	225	221.667	1.66667	mild	dry	no	no	no	no	no	normal		2016-02-28 11:45:00	350	353.333	1.66667	225	215	5	definite	no	dry	no	no	no	no	normal		2016-02-28 11:57:00	325	330	5	205	201.667	1.66667	mild	dry	dry	no	no	no	no	normal		2016-02-28 12:17:00	405
	330			220													355			210													325			200													420
	330			220													355			210													340			200													420
2016-03-01 10:30:00	285	288.333	3.33333	225	228.333	1.66667	no	dry	no	no	no	no	no	normal		2016-03-01 10:22:00	340	346.667	3.33333	205	208.333	1.66667	mild	no	no	no	no	no	no	normal		2016-03-01 10:15:00	335	336.667	1.66667	215	216.667	1.66667	mild	dry	no	no	no	no	no	normal		2016-03-01 09:55:00	380
	285			230													350			210													335			215													395
	295			230													350			210													340			220													400
2016-03-03 16:03:00	265	270	2.88675	215	218.333	1.66667	no	no	no	no	no	no	no	normal		2016-03-03 16:12:00	295	298.333	1.66667	205	203.333	1.66667	mild	no	no	no	no	no	no	normal		2016-03-03 16:23:00	325	326.667	1.66667	200	200	0	mild	no	no	no	no	no	no	normal		2016-03-03 16:42:00	325
	270			220													300			205													325			200													325
	275			220													300			200													330			200													330
2016-03-07 11:40:00	245	251.667	3.33333	210	215	2.88675	no	no	no	no	no	no	no	normal		2016-03-07 11:32:00	280	285	2.88675	205	208.333	1.66667	no	no	no	no	no	no	no	normal		2016-03-07 11:26:00	300	313.333	7.26483	205	200	2.88675	no	dry	no	no	no	no	no	normal		2016-03-07 11:11:00	295
	255			215													285			210													315			200													295
	255			220													290			210													325			195													320
2016-03-11 12:49:00	260	253.333	3.33333	220	220	0	no	no	no	no	no	no	no	normal		2016-03-11 12:41:00	290	295	2.88675	205	211.667	4.40959	no	no	no	no	no	no	no	normal		2016-03-11 12:34:00	295	303.333	4.40959	200	206.667	4.40959	no	no	no	no	no	no	no	normal		2016-03-11 12:18:00	285
	250			220													295			210													305			205													300
	250			220													300			220													310			215													320
2016-03-18 10:59:00	230	223.333	3.33333	210	211.667	1.66667	no	no	no	no	no	no	no	normal		2016-03-18 10:49:00	290	280	5	210	208.333	1.66667	no	no	no	no	no	no	no	normal		2016-03-18 10:38:00	275	280	2.88675	205	208.333	1.66667	mild	dry	no	no	no	no	no	normal		2016-03-18 10:24:00	280
	220			210													275			210													280			210													280
	220			215													275			205													285			210													270
2016-03-23 10:41:00	240	251.667	6.00925	210	208.333	1.66667	no	no	no	no	no	no	no	normal		2016-03-23 10:33:00	270	271.667	1.66667	200	201.667	1.66667	no	no	no	no	no	no	no	normal		2016-03-23 10:23:00	270	273.333	6.00925	195	200	2.88675	no	no	no	no	no	no	no	normal		2016-03-23 10:06:00	240
	255			210													270			200													265			200													235
	260			205													275			205													285			205													235
2016-04-01 08:21:00	245	238.333	4.40959	210	210	0	no	no	no	no	no	no	no	normal		2016-04-01 08:29:00	265	265	0	205	206.667	1.66667	no	no	no	no	no	no	no	normal		2016-04-01 08:36:00	265	261.667	3.33333	200	201.667	1.66667	no	dry	no	no	no	no	no	normal		2016-04-01 08:50:00	245
	240			210													265			205													265			200													250
	230			210													265			210													255			205													240
2016-04-08 15:35:00	240	245	5	225	210	7.63763	no	no	no	no	no	no	no	normal		2016-04-08 15:41:00	255	263.333	6.00925	205	206.667	1.66667	mild	no	no	no	no	no	no	normal		2016-04-08 16:01:00	285	295	5.7735	210	216.667	4.40959	no	no	no	no	no	no	no	normal		2016-04-08 16:24:00	270
	240			205													260			205													295			215													270
	255			200													275			210													305			225													250
2016-04-15 10:48:00	260	253.333	3.33333	215	221.667	4.40959	no	no	no	no	no	no	no	normal		2016-04-15 10:41:00	270	260	5	215	215	0	no	no	no	no	no	no	no	normal		2016-04-15 10:33:00	270	260	7.63763	200	206.667	4.40959	no	no	no	no	no	no	no	normal		2016-04-15 10:19:00	270
	250			220													255			215													265			205													275
	250			230													255			215													245			215													280
2016-04-21 15:47:00	260	251.667	4.40959	220	218.333	1.66667	no	no	no	no	no	no	no	normal		2016-04-21 15:56:00	270	263.333	3.33333	225	215	5	mild	no	no	no	no	no	no	normal		2016-04-21 16:10:00	265	266.667	1.66667	215	208.333	4.40959	no	no	no	no	no	no	no	normal		2016-04-21 16:25:00	295
	250			220													260			210													265			210													285
	245			215													260			210													270			200													280
[truncated: 78 more columns]
